# Supplementary material for: Anti-β2GPI/β2GPI complex promotes thrombosis by activating the P2Y2/MAPKs pathway to increase human neutrophil peptides
Source: PLoS One. 2025 May 22;20(5):e0322447. doi: 10.1371/journal.pone.0322447 (PMC12097582; doi:10.1371/journal.pone.0322447)
Supplement: S1 Table — (XLSX) [file pone.0322447.s002.xlsx]

## Sheet: Sheet1
Percentage of neutrophils（%)				Cells(109/L)				HNP1-3（pg/ml）				relative mRNA expression of HNP1-3				Age
Ctrl	positive patient	negative patient		Ctrl	positive patient	negative patient		Ctrl	positive patient	negative patient		Ctrl	positive patient			Ctrl	positive patient	negative patient
54.4	54.6	55		3.3	5.34	3.1		170.9	192.8	82.6		0.0429857	0.586417			64	51	43
52.8	81.3	64		3.4	4	7.3		153.5	181.8	91.9		0.0344345	0.34151			24	39	68
65.4	62.6	55		4.7	3.34	3.12		167.5	188.1	118.2		0.0514744	0.271684			44	73	60
56	58	50.9		3.76	5.43	1.63		128.8	279.2	101.2		0.121582	0.590496			77	72	34
53.6	65.5	57.6		3	4.27	3.02		146.2	251.6	201.4		0.0967228	0.25349			72	36	68
52.2	59.1	63.2		3.2	5.4	1.53		75.9	211.9	11.9		0.073812	0.366021			35	49	45
53.8	59.4	63.3		2.7	4.66	6.2		121.1	217.7	158.6		0.0567199	0.233258			36	63	41
61.5	59.5	64.1		3.9	2.11	5.7		72.2	177.1	228.2						47	70	69
51.5	62.8	73.4		2.4	5.17	4.57		117.9	662.6	169.3						35	71	76
64.1	60	68.5		4.9	3.5	5.15		162.8	372.5	98.2						69	51	47
63.5	52.2	53.3		3.9	2.95	5.32		105.1	267.8	105.9						37	71	42
54.5	91.1	66.7		3.27	5.06	6.1		137.7	290.7	89.3						47	85	34
68.2	92.6	60.2		3.68	8.9	3.71		152.2	287.8	144.6						35	67	29
65.5	85.9	75.5		3.12	6.22	6.28		185.7	311	313.2						47	72	75
58	67.1	76		2.9	3.66	6.52		71.7	625.2	167.1						56	55	30
59.5	83.3	61.9		3.6	9.26	3.25		91.7	555.1	76.9						31	75	68
61.4	66.5	74.7		5.5	6.43	8.79		88	236.7	199.8						40	74	37
59	65.9	86.6		4.42	5.21	11.61		133	408.9	192.4						45	58	63
66.1	52.2	72.5		6.85	3.3	6.79		74.2	221.6	214.4						28	42	53
80.4	54.4	80.2		7.91	6.76	5.79		76.4	211.9	222.3						63	56	39
55	74.3	80.5		9.21	4.82	5.41		61.7	264.6	194.5						68	71	58
63.5	81.7	69.2		5.74	11.85	4.97		77.8	367.8	82.6						47	58	28
85.9	59.1	55		3.42	4	5.47		136	243.6	238.4						74	74	67
59.9	66.4	71.6		4.5	4.66	8.28		145.5	328.9	128.8						66	51	73
60.4	62.4	63.6		2.57	3.78	3.68		155.9	325.8	88.7						69	26	49
63.2	64	61.3		4.4	4.56	2.94		193.2	857.4	48.8						58	53	55
48.3	57.5	75.8		1.73	7.29	5.39		172.9	202.8	133.8						70	33	60
57.5	57.2	78.4		3.55	2.3	6.17		152.4	260	28.8						42	48	55
50.4	58.6	70.9		3.33	2.16	4.55		120.7	809.9	114.4						24	59	59
56.1	81	66.2		3.7	7	5.44		139.1	251.6	165.8						45	25	48
HNP1-3（pg/ml）						HNP1-3（pg/ml）
Ctrl	anti-β2GPI/BSA	M-IgG/β2GPI	anti-β2GPI/β2GPI(5:50)	anti-β2GPI/β2GPI(10:100)		0	1	4
38.594	40.558	43.036	45.442	63.624		31.353	63.624	102.185
44.2	39.917	41.813	51.859	65.333		37.258	65.333	115.66
37.938	40.189	42.428	50.872	61.432		39.267	61.432	111.8
HNP1-3（pg/ml）				relative mRNA expression of P2Y2				HNP1-3(pg/ml)				relative mRNA expression of HNP1-3
Ctrl	IC	ATP		Ctrl	IC	ATP		IC+ATP	IC	IC+Suramin		IC+ATP	IC	IC+Suramin
44.2	65.333	85.991		1.0424	1.9052	2.6026		76.408	65.333	43.636		2.0705	0.9265	0.3842
37.938	61.432	76.4		1.0867	2.0705	3.7063		80.777	65.754	45.395		1.866	1.0139	0.4175
38.594	63.624	75.661		0.8705	1.7776	2.751		81.487	66.174	43.636		1.729	1.0497	0.46
Ratio of p-p38 to β-actin					Ratio of p-ERK to β-actin					HNP1-3(pg/ml)
Ctrl	IC	IC+Suramin	IC+SB203580		Ctrl	IC	IC+Suramin	IC+PD98059		Ctrl	IC	IC+Suramin	IC+SB203580	IC+PD98059
0.1599	0.49017	0.2437	0.16992		0.50972	1.35277	0.55571	0.53428		20.995	65.333	43.636	30.544	41.189
0.212854	1.05274	0.106032	0.205104		0.40168	1.10942	0.51941	0.6667		28.865	65.754	45.395	31.353	37.938
0.05237	0.95058	0.46174	0.197		0.535	1.10016	0.61582	0.23479		25.209	66.174	43.636	33.676	36.566
CCK-8											vWF（ng/ml）
Time(h)	Ctrl			5ug/mlHNP-1			10ug/mlHNP-1				Ctrl	HNP-1(1h)	HNP-1(4h)
0	0.003	0	0	0.013	0.017	0.004	0.055	0	0		0.085	9.827	13.562
24	1.503	1.453	1.512	0.992	0.997	0.982	0.783	0.771	0.845		0.119	8.987	12.428
48	1.751	1.757	1.736	1.272	1.209	1.232	1.082	1.06	1.085		0.153	8.127	10.749
72	1.994	1.946	1.81	1.553	1.593	1.512	1.152	1.146	1.161
Ratio of p-NF-κB p65 to NF-κB P65				vWF（ng/ml）
Ctrl	HNP-1	HNP-1+PDTC		Ctrl	HNP-1	HNP-1+PDTC
0.3778	1.1394	0.7012		0.085	13.562	6.436
0.4107	1.1335	0.927		0.119	12.428	6.821
0.3793	1.1829	0.3217		0.153	10.749	5.74
